# Supplementary material for: Boat-shaped houses of the indigenous Li people on Hainan Island, China: plant resources and ecological adaptations
Source: J Ethnobiol Ethnomed. 2025 Oct 14;21:67. doi: 10.1186/s13002-025-00818-9 (PMC12522694; doi:10.1186/s13002-025-00818-9)
Supplement: Supplementary file 1 — Additional file 1. [file 13002_2025_818_MOESM1_ESM.xlsx]

## Sheet: AT,RH,WBGT
Air Temperarue
Chubao Village
Chubao	--	--	--	--	--	--	--	--	--	--
dry season	--	--	--	--	--	--	--	--	--	--
1ST	--	--	--	--	--	--	--	--	--	--
	Outdoor	SE	granary	SE	long boudoirs	SE	residential	SE	brick house	SE
09:00:00	22.78	0.02309	21.89	0.115	21.11	0.08014	22.94	0.05988	21.11	0.04243
10:00:00	24.65	0.09238	24.83	0.08833	24.83	0.17678	23.85	0.14969	22.8	0.04478
11:00:00	25.9	0.08083	23.97	0.04833	25.5	0.08957	25.42	0.16874	24.21	0.04478
12:00:00	25.47	0.0866	23.96	0.18167	25.5	0.08957	25.79	0.06532	23.9	0.03536
13:00:00	26.91	0.42147	26.29	0.13167	26.03	0.0825	25.67	0.09254	25.59	0.03771
14:00:00	25.47	0.0866	25.4	0.105	27.09	0.10607	27.28	0.21093	24.6	0.02357
15:00:00	24.79	0.07506	24.68	0.215	25.16	0.01179	25.63	0.0939	23.23	0.04007
16:00:00	23.88	0.08083	24.11	0.04833	23.71	0.0165	25.06	0.10478	22.14	0.04478
17:00:00	25.4	0.1097	23.89	0.03333	25.12	0.05421	24.59	0.05171	23.69	0.02593
18:00:00	--	--	--	--	--	--	--	--	--	--
--	--	--	--	--	--	--	--	--	--	--
rainy	--	--	--	--	--	--	--	--	--	--
	Outdoor	SE	granary	SE	long boudoirs	SE	residential	SE	brick house	SE
09:00:00	27.33	0.0866	29.28	0.085	29.14	0.04478	29.7	0.08709	29.01	0.03536
10:00:00	29.2	0.1097	29.94	0.055	29.7	0.02593	29.97	0.08165	29.44	0.02357
11:00:00	28.33	0.0866	30.16	0.185	27.62	0.033	29.39	0.11023	30.03	0.04478
12:00:00	29.83	0.0866	30.95	0.43833	28.51	0.03064	30.42	0.08165	30.5	0.02593
13:00:00	30.57	0.07506	30.63	0.49333	28.9	0.05185	30.37	0.03538	30.34	0.05185
14:00:00	29.88	0.08083	30.81	0.09167	29.39	0.04007	30.63	0.07212	31.57	0.11785
15:00:00	28.97	0.0866	30.24	0.14833	28.17	0.02593	29.46	0.17555	29.49	0.28049
16:00:00	28.93	0.0866	27.7	0.10667	28.93	0.04243	28.14	0.08029	28.35	0.03064
17:00:00	29.9	0.1097	28.5	0.06333	29.22	0.033	28.46	0.03538	29.62	0.03771
18:00:00	--	--	--	--	--	--	--	--	--	--
--	--	--	--	--	--	--	--	--	--	--
--	--	--	--	--	--	--	--	--	--	--
--	--	--	--	--	--	--	--	--	--	--
Baicha	--	--	--	--	--	--	--	--	--	--
dry	--	--	--	--	--	--	--	--	--	--
	Outdoor	SE	granary	SE	long boudoirs	SE	residential	SE	brick house	SE
09:00:00	30.03	0.32332	29.57	0.25175	27.82	0.2953	28.7	0.2319	27.63	0.08485
10:00:00	30.02	0.33486	29.34	0.21365	27.71	0.10206	28.11	0.24877	28.06	0.10607
11:00:00	30.52	0.29445	28.54	0.14697	27.92	0.15513	29.11	0.26036	28.37	0.15792
12:00:00	28.44	0.06351	29.35	0.23678	28.83	0.27897	28.87	0.18236	30.24	0.15085
13:00:00	30.03	0.40229	29.8	0.15513	29.51	0.25856	29.15	0.21293	29.54	0.39362
14:00:00	32.49	0.45004	30.38	0.14697	29.1	0.18643	29.68	0.13492	30.53	0.20742
15:00:00	29.62	0.16743	28.43	0.10478	27.8	0.05171	28.04	0.07695	27.1	0.14378
16:00:00	29.86	0.45448	27.85	0.10614	27.72	0.05579	27.72	0.09592	28.78	0.5209
17:00:00	26.78	0.09238	26.93	0.132	26.82	0.17827	26.71	0.13914	25.72	0.08485
18:00:00	--	--	--	--	--	--	--	--	--	--
--	--	--	--	--	--	--	--	--	--	--
Rainy	--	--	--	--	--	--	--	--	--	--
	Outdoor	SE	granary	SE	long boudoirs	SE	residential	SE	brick house	SE
09:00:00	30.36	0.3926	32.91	0.05988	30.73	0.08029	30.82	0.04627	31.5	0.10607
10:00:00	33.63	0.0866	32.1	0.08845	31.67	0.02586	31.69	0.07348	30.91	0.08957
11:00:00	35.07	0.0866	34.2	0.15922	33.85	0.0694	33.71	0.06124	31.23	0.17442
12:00:00	36.43	0.0866	33.56	0.25447	34.66	0.05443	34.39	0.14697	33.11	0.13199
13:00:00	33.73	0.0866	34.5	0.12928	34.99	0.08301	34.33	0.10614	32.43	0.39598
14:00:00	34.23	0.0866	35.02	0.05171	35.17	0.16874	35.07	0.05579	33.4	0.19328
15:00:00	32.33	0.0866	32.6	0.0626	32.4	0.11703	32.33	0.08845	29.97	0.10607
16:00:00	33.53	0.05774	33.24	0.02313	33.97	0.06804	33.3	0.05988	31.64	0.49262
17:00:00	33.38	0.08083	33.87	0.18099	34.18	0.02722	34.11	0.0626	29.58	0.09192
18:00:00	--	--	--	--	--	--	--	--	--	--
--	--	--	--	--	--	--	--	--	--	--
--	--	--	--	--	--	--	--	--	--	--
--	--	--	--	--	--	--	--	--	--	--
--	--	--	--	--	--	--	--	--	--	--
--	--	--	--	--	--	--	--	--	--	--
--	--	--	--	--	--	--	--	--	--	--
--	--	--	--	--	--	--	--	--	--	--
2nd	--	--	--	--	--	--	--	--	--	--
	Outdoor	SE	granary	SE	long boudoirs	SE	residential	SE	brick house	SE
09:00:00	26.1	0.10392	22.84	0.06	26.25	0.15556	22.85	0.04667	24.12	0.02593
10:00:00	26.1	0.18	24.77	0.13833	25.82	0.11785	24.56	0.12	24.2	0.04243
11:00:00	26	0.19	25.77	0.04333	25.85	0.04007	25.86	0.07333	24.2	0.04007
12:00:00	26.63	0.19	25.97	0.08333	26.88	0.08485	26.67	0.38667	23.87	0.03771
13:00:00	27.38	0.14	26.32	0.12667	26.87	0.066	26.85	0.12833	25.61	0.033
14:00:00	26.63	0.23	27.38	0.03	26.88	0.08721	27.43	0.13	24.59	0.04478
15:00:00	27.97	0.1	25.43	0.14667	27.34	0.05657	26.57	0.10833	26.09	0.03771
16:00:00	28.13	0.15	24.98	0.33	25.65	0.11549	25.75	0.145	25.31	0.033
17:00:00	25.93	0.15	24.25	0.145	24.71	0.04478	25.18	0.115	24.29	0.03536
18:00:00	--	--	--	--	--	--	--	--	--	--
Time	Outdoor	SE	granary	SE	long boudoirs	SE	residential	SE	brick house	SE
09:00:00	28.5	0.13279	29.61	0.39	26.99	0.05185	28.5	0.03266	30.53	0.04478
10:00:00	30.8	0.27713	32.02	0.39	28.71	0.03536	30.03	0.07757	32.3	0.04478
11:00:00	31.07	0.02887	32.33	0.39	29.11	0.09899	30.7	0.08709	29.11	0.09899
12:00:00	32.43	0.07506	34.47	0.39	30.44	0.066	30.92	0.11159	30.44	0.066
13:00:00	32.2	0.1097	34.79	0.39	29.23	0.10135	31.62	0.10478	29.23	0.10135
14:00:00	29.17	0.0866	32.08	0.39	30.38	0.04478	29.59	0.05852	30.38	0.04478
15:00:00	28.97	0.0866	31.33	0.39	28.33	0.17678	28.95	0.04082	29.33	0.17678
16:00:00	28.93	0.0866	30.97	0.39	30.33	0.09664	29.1	0.08573	30.33	0.09664
17:00:00	29.9	0.1097	29.23	0.39	29.13	0.02357	28.21	0.23542	29.03	0.09428
18:00:00	--	--	--	--	--	--	--	--	--	--
--	--	--	--	--	--	--	--	--	--	--
--	--	--	--	--	--	--	--	--	--	--
--	--	--	--	--	--	--	--	--	--	--
--	--	--	--	--	--	--	--	--	--	--
--	--	--	--	--	--	--	--	--	--	--
Time	Outdoor	SE	granary	SE	long boudoirs	SE	residential	SE	brick house	SE
09:00:00	26.7	0.0866	25.61	0.1388	25.74	0.13744	26.15	0.17603	27.63	0.08485
10:00:00	26.1	0.306	26.18	0.07893	26.46	0.06668	26.75	0.10225	28.06	0.10607
11:00:00	30.01	0.19053	28.94	0.19052	27.66	0.20548	27.78	0.09803	28.34	0.15792
12:00:00	27.33	0.07506	28.01	0.08437	28.59	0.06532	28.53	0.06641	30.24	0.15085
13:00:00	29.07	0.07506	28.79	0.16738	28.35	0.03674	28.36	0.07273	29.54	0.39362
14:00:00	29.7	0.04619	28.95	0.11295	28.58	0.09118	29.57	0.49542	30.53	0.20742
15:00:00	28.77	0.0866	29.1	0.08981	29.03	0.08029	29.26	0.07273	27.1	0.14378
16:00:00	28.93	0.07506	28.28	0.04627	28.02	0.06396	27.03	0.09171	25.72	0.5209
17:00:00	26.78	0.08083	26.96	0.14969	27.11	0.06396	27.03	0.09171	25.72	0.08485
18:00:00	--	--	--	--	--	--	--	--	--	--
--	--	--	--	--	--	--	--	--	--	--
Time	Outdoor	SE	granary	SE	long boudoirs	SE	residential	SE	brick house	SE
09:00:00	31.7	0.08083	31.67	0.07485	32.18	0.05579	31.83	0.0626	34.48	0.04243
10:00:00	32.73	0.14434	33.15	0.04355	33.43	0.04627	33.38	0.08845	35.67	0.06128
11:00:00	33.11	0.20089	34.44	0.12656	34.81	0.06396	34.76	0.0381	34.97	0.35827
12:00:00	33.58	0.08083	33.5	0.09662	34.18	0.04627	33.61	0.01905	34.71	0.2192
13:00:00	34.33	0.1097	35.07	0.06124	34.71	0.03946	34.8	0.05715	34.39	0.033
14:00:00	34.13	0.10392	34.7	0.09526	33.79	0.09254	34.3	0.11295	34.3	0.13671
15:00:00	34.63	0.0866	35.53	0.03538	35.55	0.0939	34.37	0.27217	34.47	0.29934
16:00:00	31.56	0.0866	32.01	0.09526	31.36	0.02177	31.68	0.08301	32.86	0.05185
17:00:00	31.63	0.0866	31.78	0.04899	31.91	0.09118	31.95	0.07621	32.34	0.04243
Relative Humidity
Chubao Village
dry season	1st
RH	Outdoor	SE	granary	SE	long boudoirs	SE	residential	SE	brick house	SE
09:00:00	74.89	0.01732	63.37	0.24167	67	0.31348	72.8	0.37695	64.84	0.01886
10:00:00	66.2	0.94685	69.34	0.33833	69.39	0.34177	65.39	0.10206	59.32	0.033
11:00:00	59.96	0.05196	70.33	0.46667	67.76	0.2192	63.42	0.2953	58.83	0.02593
12:00:00	69.2	0.02887	67.14	0.33167	67.76	0.2192	66.78	0.23678	58.59	0.03064
13:00:00	60.52	0.35796	72.1	0.49167	64.18	0.27341	68.05	0.20412	59.06	0.07778
14:00:00	66.9	0.25981	62.35	0.55667	62.85	0.67647	66.01	0.54025	59.5	0.02357
15:00:00	71.27	0.11547	61.29	0.76667	71.33	0.35355	68.64	0.31571	61.49	0.03536
16:00:00	77.67	0.14434	76.19	0.32333	78.17	0.09192	71.63	0.22181	66.49	0.03064
17:00:00	70.8	0.50229	71.92	0.12667	69.81	0.22863	72.34	0.1946	62.25	0.2852
18:00:00	--	--	--	--	--	--	--	--	--	--
rain season	--	--	--	--	--	--	--	--	--	--
Time	Outdoor	SE	granary	SE	long boudoirs	SE	residential	SE	brick house	SE
09:00:00	75.47	0.19053	73.19	0.75667	73.95	0.09664	71.82	0.18371	77.78	0.24513
10:00:00	77.07	2.75973	71.6	0.33	73.97	0.30406	71.88	0.38239	77.52	0.25456
11:00:00	81.63	2.75973	69.08	0.70333	84.32	1.0913	74.09	0.40417	76.49	1.0913
12:00:00	74.87	0.37528	69.38	0.325	84.99	0.40541	72.51	0.07621	73.87	0.40541
13:00:00	72.13	0.83716	69.29	0.99333	79.47	0.43605	71.39	0.66953	74.02	0.43605
14:00:00	79.67	0.57735	70.87	0.85667	79.66	0.16735	73.39	0.56747	79.56	0.16735
15:00:00	87.97	0.50807	80.48	0.08167	86.05	0.54447	79.05	0.42866	82.75	0.54447
16:00:00	84.68	0.02309	81.52	1.13833	86.18	0.24042	82.88	0.80153	75.39	0.54447
17:00:00	84	0.13279	80.66	0.62	85.14	0.48555	82.46	0.11023	78.96	0.48555
18:00:00	--	--	--	--	--	--	--	--	--	--
--	--	--	--	--	--	--	--	--	--	--
Baicha
dry season		--	--	--	--	--	--	--	--	--
Time	Outdoor	SE	granary	SE	long boudoirs	SE	residential	SE	brick house	SE
09:00:00	57.43	0.3926	46.1	0.79881	46.01	0.51711	56.98	0.65248	60.52	0.45726
10:00:00	57.43	1.76092	47.39	0.31843	54.01	0.11975	57.69	0.31412	58.76	0.50676
11:00:00	51.5	0.04619	54.06	0.44635	55.87	0.27625	56.12	0.22874	56.41	0.21449
12:00:00	51.47	0.31754	53.34	0.24223	53.27	0.13744	52.65	0.32044	53.29	0.31584
13:00:00	48.13	0.54271	44.34	0.54569	47.24	0.73349	48.63	0.53126	51.48	0.97109
14:00:00	46.23	0.69282	43.76	0.41505	45.76	0.44907	50.35	0.37631	50.27	0.38891
15:00:00	49.13	0.51384	54.54	0.3266	54.86	0.14017	54.71	0.48594	53.84	0.2192
16:00:00	50.47	0.17321	55.21	0.14697	55.13	0.1633	55.41	0.37315	54.61	1.08423
17:00:00	56.97	0.41569	57.11	0.44499	57.11	0.29938	56.44	0.37526	57.83	0.37005
18:00:00	--	--	--	--	--	--	--	--	--	--
--	--	--	--	--	--	--	--	--	--	--
--	--	--	--	--	--	--	--	--	--	--
Time	Outdoor	SE	granary	SE	long boudoirs	SE	residential	SE	brick house	SE
09:00:00	57.84	0.02887	68.8	0.37831	69.53	0.30483	69.13	0.19596	73.38	0.14849
10:00:00	61.09	0.02887	65.2	0.15105	67.71	0.22454	67.2	0.17555	71.63	0.37005
11:00:00	57.48	0.24249	60.84	0.23678	61.73	0.09526	60.77	0.21093	69.28	0.43134
12:00:00	56.21	0.02887	57.55	0.33068	58.98	0.14833	59.71	0.1633	68.17	0.77075
13:00:00	53.97	0.02887	58.74	0.32932	56.42	0.18779	58.19	0.29802	67.35	0.34177
14:00:00	54.96	0.11547	59.02	0.24359	54.66	0.53344	56.96	0.42186	67.14	0.27106
15:00:00	64.03	0.07506	60.69	0.15922	61.68	0.25447	61.32	0.528	66.7	0.17442
16:00:00	64.03	0.11547	60.69	0.73893	61.68	0.24359	61.32	0.55522	66.7	0.16971
17:00:00	62.58	0.05196	62.4	0.15105	61.89	0.10614	60.82	0.25856	69.65	0.10371
18:00:00	--	--	--	--	--	--	--	--	--	--
--	--	--	--	--	--	--	--	--	--	--
--	--	--	--	--	--	--	--	--	--	--
2nd	--	--	--	--	--	--	--	--	--	--
Chubao Village
RH	Outdoor	SE	granary	SE	long boudoirs	SE	residential	SE	brick house	SE
09:00:00	60.9	1.02	65.26	1.69	62.23	1.89	62.92	1.9	62.62	0.22
10:00:00	60.9	1.02	66.09	1.63	60.26	0.38	65.43	1.45	64.98	0.58
11:00:00	61.77	0.44	64.55	1.36	62.89	0.99	61.34	1.63	58.83	0.18
12:00:00	60.17	1.18	64.63	1.52	57.67	1.1	60.71	1.67	58.24	0.12
13:00:00	58.7	0.17	65.3	1.72	61.49	1.43	60.55	1.43	58.57	0.1
14:00:00	59.43	0.13	61.22	1.31	57.4	0.83	61.68	1.96	59.51	0.18
15:00:00	56.77	0.36	65.97	1.66	58.76	1.18	62.14	1.75	57.31	0.23
16:00:00	54.97	1.73	66.49	1.35	63.96	1.76	63.82	1.19	55.21	0.21
17:00:00	64.73	0.87	73.16	1.89	69.76	1.32	65.77	1.91	55.71	0.53
18:00:00	--	--	--	--	--	--	--	--	--	--
--	--	--	--	--	--	--	--	--	--	--
Time	Outdoor	SE	granary	SE	long boudoirs	SE	residential	SE	brick house	SE
09:00:00	73.53	0.33	79.79	1.54	80.49	0.41	74.29	1.35	71.97	1.04
10:00:00	70.67	1.78	74.72	1.98	73.44	1.29	68.68	1.81	76.38	1.08
11:00:00	70.67	1.78	71.66	1.22	75.75	1.63	66.07	1.97	76.75	1.63
12:00:00	62.87	0.65	67.14	1.95	73.47	1.72	64.42	0.56	84.47	1.72
13:00:00	69.1	1.45	74.64	1.96	74.19	1.85	66.06	1.92	84.19	1.85
14:00:00	79.33	1	83.8	1.14	80.76	0.71	76.95	1.17	80.76	0.71
15:00:00	87.97	0.88	79.17	0.49	74.59	1.31	82.4	1.15	84.59	1.31
16:00:00	84.68	0.14	86.19	1.83	79.77	1.02	76.61	1.89	84.59	1.31
17:00:00	84	0.23	83.45	1.72	75.48	1.06	75.07	0.81	85.48	1.06
18:00:00	--	--	--	--	--	--	--	--	--	--
--	--	--	--	--	--	--	--	--	--	--
Baicha
RH	--	--	--	--	--	--	--	--	--	--
Time	Outdoor	SE	granary	SE	long boudoirs	SE	residential	SE	brick house	SE
09:00:00	60.23	0.68	58.23	1.87	57.65	1.8	57.06	1.19	60.52	1.94
10:00:00	61.2	1.05	53.97	1.34	55.53	0.88	52.47	1.98	58.76	1.15
11:00:00	52.59	0.08	47.83	1.28	50.52	1.03	49.07	1.17	56.41	0.91
12:00:00	50.93	0.55	51	1.78	46.53	1.01	48.2	1.04	53.29	1.34
13:00:00	48.5	0.94	51.04	1.01	45.7	1.39	48.1	1.04	52.48	1.12
14:00:00	47.53	1.2	48.58	1.05	46.02	1.3	48.54	1.57	51.27	1.65
15:00:00	44.6	0.89	46.32	1.4	48.39	1.03	45.84	1.61	52.84	0.93
16:00:00	47.27	0.3	50	1.08	50.49	1.2	48.71	1.54	51.61	1.6
17:00:00	53.4	0.72	54.27	1.27	49.8	1.2	52.57	1.56	56.83	1.57
18:00:00	--	--	--	--	--	--	--	--	--	--
--	--	--	--	--	--	--	--	--	--	--
--	--	--	--	--	--	--	--	--	--	--
Time	Outdoor	SE	granary	SE	long boudoirs	SE	residential	SE	brick house	SE
09:00:00	68.63	0.15	69.52	1.78	68.66	1.24	69.12	1.44	73.6	0.63
10:00:00	63.63	0.15	63.53	1.11	63.47	1.65	63.19	1.29	70.44	1.57
11:00:00	62.6	0.42	59.55	1.74	60.62	0.7	59.7	1.55	70.52	1.83
12:00:00	61.13	0.05	63.19	1.43	60.31	1.09	61.88	1.2	70.35	1.27
13:00:00	57.57	0.05	58.56	1.42	60.81	1.38	59.76	1.19	69.29	1.45
14:00:00	56.2	0.2	60.14	1.79	64.33	1.92	61.98	3.1	69.08	1.15
15:00:00	58.4	0.13	58.04	1.17	57.77	1.87	58.97	1.88	70.61	0.74
16:00:00	64.2	0.2	60.68	1.43	64.95	1.79	63.07	1.08	72.76	0.72
17:00:00	67.2	0.19	66.51	1.11	66.26	0.78	65.36	1.9	74.94	0.44
WBGT
Chubao Village
dry season	1st
WBGT	Outdoor	SE	granary	SE	long boudoirs	SE	residential	SE	brick house	SE
09:00:00	20.5	0.0866	20.62	0.15	22.32	0.07542	21.04	0.13608	23.27	0.04478
10:00:00	21.77	0.51962	21.32	0.08833	22.35	0.06835	21.36	0.10478	23.29	0.033
11:00:00	22.34	0.35796	21.32	0.08667	22.35	0.06835	21.81	0.06668	23.09	0.03536
12:00:00	22.5	0.0866	21.52	0.08167	22.35	0.06835	21.89	0.07621	22.67	0.03536
13:00:00	22.89	0.07506	22.6	0.07833	21.87	0.09664	22.08	0.14017	22.48	0.033
14:00:00	21.79	0.07506	22.71	0.1	21.4	0.09428	22.54	0.0939	22.18	0.033
15:00:00	21.67	0.0866	21.89	0.05667	21.95	0.07778	21.81	0.03538	22.18	0.033
16:00:00	21.63	0.0866	21.72	0.01833	21.47	0.02121	21.93	0.06396	21.78	0.033
17:00:00	21.77	0.50807	21.32	0.02333	21.76	0.05657	21.45	0.02586	22.28	0.033
18:00:00	--	--	--	--	--	--	--	--	--	--
--	--	--	--	--	--	--	--	--	--	--
Time	Outdoor	SE	granary	SE	long boudoirs	SE	residential	SE	brick house	SE
09:00:00	26.8	0.20207	25.91	0.065	26.43	0.07307	26.39	0.08029	26.95	0.05421
10:00:00	26.63	0.16166	26.51	0.01833	26.52	0.02357	26.66	0.02994	27	0.01886
11:00:00	26.67	0.07506	26.32	0.02667	26.18	0.04243	26.65	0.08301	26.89	0.04714
12:00:00	27.23	0.05774	27.6	0.47	26.84	0.04478	27.48	0.04082	28.06	0.03536
13:00:00	27.87	0.15011	27.51	0.475	28.11	0.16263	27.42	0.03674	29.37	0.16028
14:00:00	27.73	0.02887	27.65	0.01833	27.27	0.01179	27.57	0.01633	28.54	0.01179
15:00:00	28.13	0.02887	27.05	0.03333	27.24	0.03536	27.05	0.06804	28.51	0.02593
16:00:00	27.37	0.02887	25.8	0.145	27.55	0.02357	26.42	0.1007	28.94	0.02593
17:00:00	28.13	0.02887	26.47	0.09833	27.45	0.01886	26.73	0.05852	27.97	0.0165
18:00:00	--	--	--	--	--	--	--	--	--	--
--	--	--	--	--	--	--	--	--	--	--
Baicha
--	--	--	--	--	--	--	--	--	--	--
Time	Outdoor	SE	granary	SE	long boudoirs	SE	residential	SE	brick house	SE
09:00:00	26.33	0.54848	23.32	0.1565	23.03	0.15922	23.8	0.18657	25.74	0.05893
10:00:00	25.4	0.99882	23.81	0.19052	22.9	0.17555	23.29	0.14757	26.71	0.11314
11:00:00	24.81	0.59467	23.74	0.52664	22.95	0.11431	23.91	0.15284	28.32	0.10607
12:00:00	25.16	0.22517	23.99	0.23951	23.12	0.16602	23.78	0.13176	29.24	0.16499
13:00:00	26.64	0.5889	23.31	0.18916	23.43	0.16738	24.32	0.16022	28.67	0.05893
14:00:00	26.01	0.57735	23.82	0.1633	22.53	0.05307	24.24	0.1286	28.57	0.0495
15:00:00	25.2	0.43301	24.5	0.08573	24.27	0.04219	24.23	0.0643	26.77	0.04478
16:00:00	25.55	1.03923	24.04	0.41097	24.12	0.05443	24.1	0.13914	27.77	0.05421
17:00:00	24.09	0.75056	23.55	0.08573	24.89	0.34565	23.54	0.06219	27.98	0.05421
18:00:00	--	--	--	--	--	--	--	--	--	--
--	--	--	--	--	--	--	--	--	--	--
--	--	--	--	--	--	--	--	--	--	--
Time	Outdoor	SE	granary	SE	long boudoirs	SE	residential	SE	brick house	SE
09:00:00	26.9	0.6755	27.47	0.03402	27.24	0.04627	27.25	0.0313	28.6	0.06128
10:00:00	29.17	0.02887	28.09	0.05171	27.97	0.04899	27.93	0.04627	29.58	0.08957
11:00:00	29.97	0.10392	29.55	0.11703	29.16	0.0626	28.74	0.04219	31.19	0.13671
12:00:00	30.37	0.02887	28.65	0.26264	29.4	0.0626	29.43	0.11975	32.11	0.14142
13:00:00	28.9	0.09815	29.63	0.0939	29.13	0.08845	29.2	0.11567	31.54	0.08485
14:00:00	28.63	0.02887	29.78	0.05307	29.22	0.15377	29.47	0.07893	31.43	0.01414
15:00:00	28.73	0.02887	28.35	0.05307	27.76	0.08709	28.11	0.08437	29.64	0.03064
16:00:00	28.73	0.02887	28.35	0.05307	27.76	0.08709	28.11	0.08437	29.64	0.03064
17:00:00	28.83	0.02887	29.25	0.04082	29.46	0.04491	29.39	0.07076	30.84	0.01414
18:00:00	--	--	--	--	--	--	--	--	--	--
--	--	--	--	--	--	--	--	--	--	--
--	--	--	--	--	--	--	--	--	--	--
2nd	--	--	--	--	--	--	--	--	--	--
Chubao Village
WBGT	Outdoor	SE	granary	SE	long boudoirs	SE	residential	SE	brick house	SE
09:00:00	21.77	0.33486	20.62	0.06	21.8	0.14849	20.15	0.06333	21.11	0.00943
10:00:00	21.78	0.33486	21.37	0.09333	21.43	0.15556	20.86	0.08	23.28	0.01179
11:00:00	22.47	0.10392	22.35	0.09167	22.14	0.10842	21.69	0.06833	23.08	0.00943
12:00:00	22.67	0.25403	22.33	0.07833	21.66	0.04243	22.16	0.06667	22.68	0.00943
13:00:00	22.88	0.02309	22.57	0.065	22.48	0.00943	25.23	0.67333	25.7	0.22156
14:00:00	22.6	0.20207	22.48	0.09333	21.42	0.03064	22.2	0.10333	22.19	0.01414
15:00:00	24.17	0.02887	21.8	0.03833	23.04	0.12964	21.88	0.07833	23.48	0.00943
16:00:00	24.5	0.23094	21.57	0.17333	21.57	0.02357	21.74	0.02	21.79	0.00943
17:00:00	22.3	0.05196	21.56	0.035	21.49	0.04478	21.4	0.07167	21.48	0.00943
18:00:00	--	--	--	--	--	--	--	--	--	--
--	--	--	--	--	--	--	--	--	--	--
Time	Outdoor	SE	granary	SE	long boudoirs	SE	residential	SE	brick house	SE
09:00:00	25.77	0.02887	25.75	0.05833	25.41	0.033	25.95	0.02994	25.91	0.033
10:00:00	28.13	0.3695	26.31	0.06	26.2	0.21685	26.68	0.02858	26.7	0.21685
11:00:00	28.73	0.23094	26.7	0.105	26.81	0.12021	27.13	0.07076	27.34	0.08721
12:00:00	28.73	0.23094	26.85	0.08333	26.8	0.02121	25.65	0.33476	26.8	0.02121
13:00:00	28.77	1.07965	27.34	0.07833	26.88	0.08721	27.94	0.03266	26.88	0.08721
14:00:00	26.77	0.07506	27.23	0.16667	27.39	0.033	26.88	0.03674	27.39	0.033
15:00:00	28.13	0.02887	27.27	0.02667	27.24	0.03536	27.05	0.02177	27.24	0.03536
16:00:00	28.13	0.02887	27.27	0.02667	27.24	0.03536	27.05	0.02177	27.24	0.03536
17:00:00	28.13	0.02887	27.63	0.04167	27.45	0.01886	25.5	0.34837	27.45	0.01886
18:00:00	--	--	--	--	--	--	--	--	--	--
--	--	--	--	--	--	--	--	--	--	--
Baicha
--	--	--	--	--	--	--	--	--	--	--
Time	Outdoor	SE	granary	SE	long boudoirs	SE	residential	SE	brick house	SE
09:00:00	23.97	0.30022	22.31	0.09662	22.61	0.12928	22.68	0.41847	25.74	0.05893
10:00:00	24.67	0.24826	22.58	0.12928	22.92	0.0939	22.86	0.11279	26.71	0.11314
11:00:00	25.68	0.72746	24.11	0.18371	23.39	0.12792	23.4	0.10436	28.32	0.10607
12:00:00	23.43	0.10392	23.61	0.06804	23.92	0.05852	23.94	0.34469	29.24	0.16499
13:00:00	25.6	0.09815	23.79	0.09934	23.76	0.16738	23.72	0.13703	28.67	0.05893
14:00:00	26.27	0.07506	24.88	0.18235	22.73	0.05715	23.89	0.08117	28.57	0.0495
15:00:00	23.73	0.02887	23.89	0.0694	23.94	0.0381	23.93	0.0527	26.77	0.04478
16:00:00	24.67	0.02887	23.91	0.05579	23.61	0.02994	23.49	0.03689	27.77	0.05421
17:00:00	22.6	0.04619	22.65	0.10887	22.68	0.04899	22.8	0.039	27.98	0.05421
18:00:00	--	--	--	--	--	--	--	--	--	--
--	--	--	--	--	--	--	--	--	--	--
--	--	--	--	--	--	--	--	--	--	--
Time	Outdoor	SE	granary	SE	long boudoirs	SE	residential	SE	brick house	SE
09:00:00	28.2	0.02887	28.49	0.05852	28.57	0.04763	28.38	0.04491	29.97	0.15792
10:00:00	28.9	0.09238	29.05	0.05307	29.1	0.0694	29	0.05715	30.64	0.10371
11:00:00	28.82	1.28749	30.02	0.08981	29.78	0.02449	29.77	0.0694	31.98	0.12021
12:00:00	29.8	0.09238	29.25	0.0939	29.12	0.04627	28.94	0.02994	30.84	0.24277
13:00:00	29.6	0.09815	30.15	0.05852	29.82	0.0313	29.92	0.06396	31.54	0.08485
14:00:00	29.2	0.06351	30.19	0.04899	29.35	0.02586	29.93	0.08437	31.86	0.03536
15:00:00	29.6	0.06351	30.33	0.05443	30.12	0.08165	29.43	0.20957	31.93	0.0165
16:00:00	28.4	0.06928	28.51	0.03674	28.46	0.02994	28.43	0.02994	29.62	0.0495
17:00:00	28.8	0.05774	29.07	0.04355	29.23	0.07621	29.11	0.0939	30.72	0.03064

## Sheet: Elevation&Orientation
Chubao	--	--	--	--	--	--	--	--	--	--	--	--	--	--	--	--	--	--	--	--	--	--
dry	--	--	--	--	--	--	--	--	--	--	--	--	--	--	--	--	--	--	--	--	--	--
1ST	--	--	--	--	--	--	--	--	--	--	--	--	--	--	--	--	--	--	--	--	--	--
AT	hillside	SE	foothill	SE		RH	hillside	SE	foothill	SE	--	WBGT	hillside	SE	foothill	SE	--	TG	hillside	SE	foothill	SE
09:00:00	23.0547	0.05724	21.7349	0.11109		09:00:00	73.5052	0.17261	69.8145	0.52175	--	09:00:00	22.3052	0.17455	20.405	0.17535	--	09:00:00	24.2333	0.23275	22.1704	0.21975
10:00:00	24.9977	0.13029	24.6355	0.18704		10:00:00	63.9793	0.45543	69.2499	0.38085	--	10:00:00	22.2948	0.10105	20.5336	0.15919	--	10:00:00	23.8667	0.11065	22.3681	0.0839
11:00:00	24.0833	0.21944	25.5988	0.09364		11:00:00	63.3479	0.26421	65.7197	0.2998	--	11:00:00	22.2072	0.09477	21.6884	0.06976	--	11:00:00	24.0299	0.2111	24.5466	0.2018
12:00:00	25.4389	0.03329	25.7343	0.08575		12:00:00	69.6915	0.25494	67.5915	0.27258	--	12:00:00	22.6422	0.10157	22.0168	0.05941	--	12:00:00	24.2476	0.10487	25.1433	0.25977
13:00:00	26.0157	0.10693	26.1831	0.12085		13:00:00	67.6524	0.18876	68.1502	0.38957	--	13:00:00	22.8413	0.04745	22.3006	0.26777	--	13:00:00	24.0385	0.08189	24.5717	0.05949
14:00:00	25.5003	0.22289	27.2811	0.20262		14:00:00	68.5587	0.5199	66.9671	1.04119	--	14:00:00	22.7055	0.38064	22.2293	0.17917	--	14:00:00	23.0568	0.2678	24.8727	0.30168
15:00:00	25.144	0.15627	25.1329	0.05889		15:00:00	68.3239	0.36739	66.954	0.58318	--	15:00:00	21.6447	0.02081	22.3432	0.04216	--	15:00:00	23.4735	0.05088	25.2265	0.13266
16:00:00	24.2953	0.04672	23.85	0.18527		16:00:00	73.8016	0.24156	72.6279	0.68358	--	16:00:00	22.5091	0.07177	21.6819	0.03124	--	16:00:00	23.571	0.06565	23.1392	0.03788
17:00:00	24.1417	0.07238	25.1583	0.04858		17:00:00	72.998	0.22977	70.4136	0.3553	--	17:00:00	21.1313	0.0947	21.5755	0.02789	--	17:00:00	22.7259	0.0284	22.8113	0.05918
18:00:00	--	--	--	--		18:00:00		--	--	--	--	--	--	--	--	--	--	18:00:00	--	--	--	--
--	--	--	--	--				--	--	--	--	--	--	--	--	--	--	--	--	--	--	--
rainy	--	--	--	--				--	--	--	--	--	--	--	--	--	--	--	--	--	--	--
AT	hillside	SE	foothill	SE		RH	hillside	SE	foothill	SE	--	WBGT	hillside	SE	foothill	SE	--	TG	hillside	SE	foothill	SE
09:00:00	30.2535	0.03986	28.8496	0.02968		09:00:00	69.3655	0.32791	73.0913	0.15884	--	09:00:00	26.65	0.04514	25.7162	0.08907	--	09:00:00	29.2434	0.10574	27.1772	0.17574
10:00:00	30.7	0.12214	29.9384	0.02514		10:00:00	68.4222	0.26995	73.1448	0.2639	--	10:00:00	26.6942	0.03681	26.5113	0.01804	--	10:00:00	28.6997	0.09938	28.3934	0.02673
11:00:00	29.9277	0.15965	29.4097	0.16126		11:00:00	69.9628	0.19249	70.5598	0.5969	--	11:00:00	27.1367	0.0578	25.9099	0.03423	--	11:00:00	30.1813	0.13981	27.9773	0.06559
12:00:00	30.5115	0.09345	30.4944	0.16617		12:00:00	72.2501	0.5607	73.6731	0.49475	--	12:00:00	27.5813	0.05207	27.2557	0.04291	--	12:00:00	30.6015	0.11788	29.8447	0.15853
13:00:00	30.3179	0.02271	30.6943	0.16102		13:00:00	69.8732	0.49523	72.5137	0.75664	--	13:00:00	27.8882	0.04944	27.3	0.1216	--	13:00:00	30.8757	0.06293	30.3333	0.13531
14:00:00	30.9277	0.08856	31.0498	0.14353		14:00:00	70.8014	0.65002	76.5792	0.70269	--	14:00:00	27.9	0.07791	27.5	0.01998	--	14:00:00	29.9371	0.0351	29.7167	0.06174
15:00:00	31.111	0.2333	29.202	0.09552		15:00:00	70.9062	0.39754	82.3091	0.4427	--	15:00:00	27.7352	0.12991	26.7	0.05556	--	15:00:00	30.2838	0.21785	27.4	0.08314
16:00:00	28.7	0.1068	27.7667	0.09924		16:00:00	82.45	0.21185	83.4016	0.37299	--	16:00:00	26.0667	0.12117	25.8	0.1484	--	16:00:00	27.4501	0.11353	27.1	0.13219
17:00:00	28.1346	0.04609	28.6333	0.05033		17:00:00	80.889	0.2545	82.1175	0.52633	--	17:00:00	26.1333	0.08391	26.5278	0.07866	--	17:00:00	28.0109	0.04425	27.9	0.08624
18:00:00	--	--	--	--		18:00:00		--	--	--	--	18:00:00	--	--	--	--	--	18:00:00	--	--	--	--
--	--	--	--	--				--	--	--	--	--	--	--	--	--	--	--	--	--	--	--
--	--	--	--	--				--	--	--	--	--	--	--	--	--	--	--	--	--	--	--
--	--	--	--	--				--	--	--	--	--	--	--	--	--	--	--	--	--	--	--
Baicha	--	--	--	--				--	--	--	--	--	--	--	--	--	--	--	--	--	--	--
dry	--	--	--	--				--	--	--	--	--	--	--	--	--	--	--	--	--	--	--
AT	north-south	SE	west-east	SE		RH	west-east	SE	north-south	SE	--	WBGT	west-east	SE	north-south	SE		TG	东西		南北
09:00:00	26.4679	0.05705	30.6307	0.23804		09:00:00	47.7463	0.40151	56.2455	0.5525	--	09:00:00	22.1817	0.16615	23.7447	0.21992		09:00:00	26.2185	0.25024	26.2584	0.25367
10:00:00	26.4679	0.05705	29.0713	0.31847		10:00:00	52.4215	0.5863	59.58	0.55202	--	10:00:00	22.1843	0.1398	22.9488	0.10973		10:00:00	26.2185	0.25024	25.6394	0.13796
11:00:00	27.3517	0.09475	30.0456	0.33949		11:00:00	55.0526	0.58348	58.001	0.53978	--	11:00:00	22.7003	0.11343	23.936	0.22222		11:00:00	26.5361	0.22595	28.6851	0.54617
12:00:00	27.6651	0.05959	29.9251	0.26435		12:00:00	51.0846	0.62615	54.5667	0.31463	--	12:00:00	22.6439	0.13285	23.5683	0.16711		12:00:00	27.1236	0.22547	27.071	0.19606
13:00:00	28.3439	0.03651	30.4929	0.26158		13:00:00	43.7228	0.17656	47.6474	0.38193	--	13:00:00	23.5389	0.1763	23.6477	0.2094		13:00:00	28.1325	0.16862	27.8818	0.17283
14:00:00	28.4926	0.06692	30.5537	0.1993		14:00:00	44.3081	0.28297	46.9337	0.51029	--	14:00:00	22.5486	0.11277	24.1868	0.18729		14:00:00	27.6874	0.15423	28.3377	0.1882
15:00:00	27.6464	0.02504	28.1906	0.11202		15:00:00	55.8633	0.19063	55.3117	0.32528	--	15:00:00	24.2067	0.03949	24.082	0.08369	--	15:00:00	27.6919	0.12531	27.0192	0.09861
16:00:00	27.2907	0.0347	28.1963	0.1132		16:00:00	56.0365	0.23673	55.3483	0.41116	--	16:00:00	23.8123	0.03561	24.164	0.21159	--	16:00:00	27.6148	0.1431	27.0141	0.08848
17:00:00	26.2238	0.06442	27.1261	0.21646		17:00:00	54.6383	0.71851	60.3703	0.26773	--	17:00:00	23.0274	0.06254	23.7386	0.06923	--	17:00:00	26.2278	0.13168	25.4385	0.02296
18:00:00	--	--	--	--		18:00:00		--	--	--	--	18:00:00	--	--	--	--	--	18:00:00	--	--	--	--
--	--	--	--	--				--	--	--	--	--	--	--	--	--	--	--	--	--	--	--
Rainy	--	--	--	--				--	--	--	--	--	--	--	--	--	--	--	--	--	--	--
AT	north-south	SE	west-east	SE		RH	west-east	SE	north-south	SE	--	WBGT	west-east	SE	north-south	SE	--	TG	东西	总标准差	南北	总标准差
09:00:00	30.7644	0.07672	30.7819	0.0536		09:00:00	69.4547	0.21172	69.211	0.26696	--	09:00:00	26.2784	0.04379	27.2101	0.03474	--	09:00:00	30.0037	0.09768	29.9931	0.10655
10:00:00	31.5704	0.04058	31.7927	0.06244		10:00:00	67.9188	0.13691	66.991	0.33119	--	10:00:00	26.9178	0.05212	27.9897	0.04232	--	10:00:00	31.099	0.14164	31.278	0.13114
11:00:00	33.6594	0.05685	33.8963	0.07083		11:00:00	62.0508	0.21446	60.4537	0.29071	--	11:00:00	29.0478	0.07117	28.8522	0.04374	--	11:00:00	33.079	0.17978	32.6165	0.14199
12:00:00	34.4797	0.08055	34.574	0.13688		12:00:00	59.2575	0.18362	58.3802	0.33623	--	12:00:00	29.3046	0.07632	29.5221	0.10914	--	12:00:00	33.587	0.57765	33.9516	0.29964
13:00:00	34.7218	0.112	34.5997	0.09852		13:00:00	57.1459	0.28043	57.463	0.3179	--	13:00:00	29.0581	0.09482	29.2644	0.10897	--	13:00:00	33.1308	0.18659	33.8007	0.29182
14:00:00	34.9562	0.17219	35.2792	0.02972		14:00:00	55.5301	0.17029	56.64	0.24592	--	14:00:00	29.1116	0.15717	29.5794	0.06013	--	14:00:00	33.5704	0.22602	34.6395	0.25169
15:00:00	32.3555	0.12237	32.3757	0.08148		15:00:00	61.891	0.29543	61.1108	0.51727	--	15:00:00	27.5538	0.08742	28.1243	0.08279	--	15:00:00	31.4944	0.16518	32.1737	0.15987
16:00:00	33.7972	0.07029	33.4721	0.08007		16:00:00	61.4354	0.20857	63.2333	0.27128	--	16:00:00	29.0677	0.16347	28.296	0.04279	--	16:00:00	32.8553	0.12505	33.3743	0.13709
17:00:00	34.0163	0.05377	34.2757	0.03585		17:00:00	62.082	0.15146	60.6281	0.21891	--	17:00:00	29.0249	0.06145	29.5853	0.05095	--	17:00:00	33.0168	0.14017	33.2336	0.12053
18:00:00	--	--	--	--		18:00:00		--	--	--	--	18:00:00	--	--	--	--	--	18:00:00	--	--	--	--
--	--	--	--	--				--	--	--	--	--	--	--	--	--	--	--	--	--	--	--
--	--	--	--	--				--	--	--	--	--	--	--	--	--	--	--	--	--	--	--
--	--	--	--	--				--	--	--	--	--	--	--	--	--	--	--	--	--	--	--
--	--	--	--	--				--	--	--	--	--	--	--	--	--	--	--	--	--	--	--
--	--	--	--	--				--	--	--	--	--	--	--	--	--	--	--	--	--	--	--
--	--	--	--	--				--	--	--	--	--	--	--	--	--	--	--	--	--	--	--
--	--	--	--	--				--	--	--	--	--	--	--	--	--	--	--	--	--	--	--
2nd	--	--	--	--				--	--	--	--	--	--	--	--	--	--	--	--	--	--	--
AT	north-south	SE	west-east	SE		RH	west-east	SE	north-south	SE		WBGT	west-east	SE	north-south	SE	--	TG	山坡		山脚
09:00:00	23.8771	0.02626	23.0567	0.27718		09:00:00	70.6234	0.35824	73.52	0.87833		09:00:00	19.8279	0.04133	20.4098	0.1501	--	09:00:00	21.5319	0.09787	22.1735	0.35666
10:00:00	24.8573	0.05448	23.6394	0.19025		10:00:00	61.9728	0.24473	69.8335	0.81772		10:00:00	20.7737	0.08027	20.5315	0.11166	--	10:00:00	23.3378	0.15873	22.9991	0.18353
11:00:00	25.4409	0.03992	26.3374	0.06049		11:00:00	62.0359	0.11008	59.7619	0.3645		11:00:00	21.3262	0.05669	21.9051	0.07862	--	11:00:00	24.0669	0.12428	25.1025	0.21794
12:00:00	28.1386	0.19095	25.9276	0.09258		12:00:00	55.8801	0.73292	61.7949	0.37693		12:00:00	22.4771	0.05469	21.7805	0.03544	--	12:00:00	25.0348	0.11066	24.8245	0.11721
13:00:00	26.021	0.08082	27.7271	0.09163		13:00:00	64.1411	0.32021	56.4907	0.49553		13:00:00	21.873	0.08922	22.4793	0.05182	--	13:00:00	24.227	0.21653	25.7116	0.1444
14:00:00	27.1016	0.08247	27.5707	0.15011		14:00:00	62.8517	0.39536	61.2072	0.33569		14:00:00	21.4876	0.10577	22.5886	0.1063	--	14:00:00	23.9868	0.08263	25.8413	0.19737
15:00:00	27.0979	0.12308	26.822	0.06426		15:00:00	62.8541	0.36275	59.2455	0.16797		15:00:00	21.4967	0.06259	22.2504	0.10461	--	15:00:00	23.9856	0.09002	25.2283	0.22438
16:00:00	26.9553	0.15831	25.1766	0.06647		16:00:00	58.16	0.80127	65.9034	0.2673		16:00:00	21.8337	0.0205	21.7062	0.02081	--	16:00:00	24.3194	0.05042	24.1806	0.06583
17:00:00	25.2559	0.0816	25.9383	0.10747		17:00:00	64.7405	0.3271	64.4459	0.53162		17:00:00	21.3167	0.03046	21.9164	0.05433	--	17:00:00	23.515	0.04263	23.4741	0.10369
18:00:00						18:00:00		--	--	--	--	18:00:00	--	--	--	--	--	18:00:00	--	--	--	--
																	--
AT	north-south	SE	west-east	SE		RH	west-east	SE	north-south	SE		WBGT	west-east	SE	north-south	SE		TG	山坡		山脚
09:00:00	28.178	0.04226	28.6554	0.143		09:00:00	73.5769	0.04631	75.7232	0.44661		09:00:00	25.9939	0.03495	25.8551	0.04778		09:00:00	28.7404	0.07371	28.7159	0.08378
10:00:00	29.3808	0.11286	30.2166	0.12794		10:00:00	67.3995	0.16976	72.3903	0.20549		10:00:00	26.6639	0.03328	26.8056	0.1186		10:00:00	30.1467	0.09463	29.9841	0.20043
11:00:00	29.7955	0.10605	31.2609	0.18557		11:00:00	64.2704	0.17151	70.0757	0.78543		11:00:00	27.4103	0.06725	27.0217	0.0355		11:00:00	31.4872	0.16666	30.9676	0.15072
12:00:00	30.6652	0.18807	31.3667	0.08522		12:00:00	64.6669	0.08837	66.4633	0.87166		12:00:00	27.3944	0.01737	27.2114	0.38894		12:00:00	31.1496	0.06047	25.1673	0.55397
13:00:00	30.8265	0.15122	32.0612	0.245		13:00:00	63.0428	0.07251	72.9154	0.98262		13:00:00	28.0893	0.04174	28.0434	0.10957		13:00:00	32.5993	0.13249	31.8826	0.13861
14:00:00	29.0946	0.04553	30.1058	0.03272		14:00:00	73.7227	0.06267	82.739	0.20642		14:00:00	26.9667	0.03892	27.1446	0.02845		14:00:00	28.8612	0.05792	28.6167	0.1828
15:00:00	28.611	0.04462	29.2103	0.11468		15:00:00	79.5241	0.18409	76.5992	0.32222		15:00:00	27.0043	0.02024	27.214	0.02046		15:00:00	28.7151	0.04223	28.4391	0.31418
16:00:00	28.9946	0.1037	30.2994	0.048		16:00:00	72.2228	0.05465	84.8556	0.44767		16:00:00	27.2219	0.0165	27.4	0.01719		16:00:00	29.7309	0.04216	28.7556	0.25334
17:00:00	28.9448	0.25257	30.0558	0.11926		17:00:00	77.1557	0.59099	75.2095	0.41606		17:00:00	27.2388	0.44882	27.4625	0.04869		17:00:00	29.4589	0.39598	28.8129	0.15634
18:00:00	--	--	--	--		18:00:00		--	--	--		18:00:00	--	--	--	--		18:00:00	--	--	--	--
--	--	--	--	--				--	--	--		--	--	--	--	--		--	--	--	--	--
--	--	--	--	--				--	--	--		--	--	--	--	--		--	--	--	--	--
--	--	--	--	--				--	--	--		--	--	--	--	--		--	--	--	--	--
--	--	--	--	--				--	--	--		--	--	--	--	--		--	--	--	--	--
--	--	--	--	--				--	--	--		--	--	--	--	--		--	--	--	--	--
AT	north-south	SE	west-east	SE		RH	west-east	SE	north-south	SE		WBGT	west-east	SE	north-south	SE		TG	东西		南北
09:00:00	26.022	0.1925	25.5905	0.15308		09:00:00	60.09	0.26123	61.41	0.29733		09:00:00	23.1361	0.15688	22.45	0.12993		09:00:00	26.8685	0.18422	24.8606	0.29539
10:00:00	26.7348	0.12112	26.3111	0.08236		10:00:00	63.879	0.16208	63.3678	0.46537		10:00:00	23.2357	0.10078	22.8728	0.16254		10:00:00	26.9919	0.2368	25.6136	0.2526
11:00:00	27.49	0.15377	28.1609	0.19256		11:00:00	60.675	0.25548	59.7726	0.2877		11:00:00	23.8011	0.14281	23.4519	0.12767		11:00:00	28.6608	0.27934	26.662	0.20557
12:00:00	28.399	0.04281	28.5092	0.08911		12:00:00	55.8165	0.19564	60.2234	0.28607		12:00:00	23.9295	0.05974	23.9699	0.06629		12:00:00	27.8131	0.09902	27.6978	0.16745
13:00:00	28.5659	0.07643	28.3891	0.04273		13:00:00	52.6037	0.1056	56.7563	0.27521		13:00:00	23.5866	0.08393	23.2483	0.17312		13:00:00	29.4247	0.07985	26.4716	0.10625
14:00:00	28.8314	0.13746	29.0392	0.05606		14:00:00	48.7	0.2327	54.03	0.27217		14:00:00	23.1026	0.06239	23.9138	0.12081		14:00:00	28.9388	0.15707	28.1919	0.1501
15:00:00	29.019	0.08436	29.3228	0.06944		15:00:00	58.4215	0.14331	54.2778	0.16505		15:00:00	24.0918	0.04775	23.6612	0.05484		15:00:00	28.635	0.13918	28.1386	0.11006
16:00:00	27.9943	0.02925	28.202	0.02327		16:00:00	59.9631	0.26272	59.5379	0.12574		16:00:00	23.6169	0.02905	23.363	0.05046		16:00:00	27.2134	0.06459	26.7009	0.09352
17:00:00	27.3741	0.10181	27.1091	0.08538		17:00:00	60.1315	0.27453	64.8667	0.36159		17:00:00	22.8045	0.06911	22.713	0.03173		17:00:00	25.9107	0.12148	25.7851	0.10661
18:00:00	--	--	--	--		18:00:00		--	--	--		18:00:00	--	--	--	--		18:00:00	--	--	--	--
--	--	--	--	--				--	--	--		--	--	--	--	--		--	--	--	--	--
AT	north-south	SE	west-east	SE		RH	west-east	SE	north-south	SE		WBGT	west-east	SE	north-south	SE		TG	东西	总标准误	南北	总标准误
09:00:00	32.1367	0.06099	31.8702	0.06186		09:00:00	68.6182	0.30381	69.1549	0.1949		09:00:00	28.5356	0.05289	28.4146	0.04141		09:00:00	31.6375	0.13709	31.7985	0.10915
10:00:00	33.3428	0.06548	33.4678	0.07376		10:00:00	63.4617	0.22455	63.1926	0.17565		10:00:00	29.0433	0.07499	29.0501	0.05116		10:00:00	32.9767	0.23378	33.0304	0.14027
11:00:00	34.8203	0.04739	34.7437	0.05692		11:00:00	60.9399	0.11797	59.3787	0.15712		11:00:00	29.7278	0.02877	29.8252	0.03823		11:00:00	33.5319	0.04231	34.3063	0.15053
12:00:00	34.1523	0.05124	33.6426	0.02314		12:00:00	60.1288	0.13155	62.0556	0.13995		12:00:00	29.0634	0.0538	29.0032	0.02179		12:00:00	32.9651	0.13345	32.9038	0.09713
13:00:00	34.67	0.04475	34.8406	0.05157		13:00:00	60.8077	0.18787	59.7555	0.29822		13:00:00	29.7129	0.05431	30.0223	0.03653		13:00:00	33.9405	0.06622	34.9847	0.14169
14:00:00	33.7796	0.09174	34.3107	0.11202		14:00:00	64.1666	0.54239	62.1407	0.42636		14:00:00	29.3327	0.02612	29.9461	0.08211		14:00:00	32.7556	0.06381	34.715	0.22966
15:00:00	34.4426	0.28564	35.4845	0.06665		15:00:00	59.6148	0.51678	57.1202	0.1772		15:00:00	29.3741	0.20992	30.1793	0.07134		15:00:00	33.7315	0.34618	35.4055	0.22514
16:00:00	31.3167	0.01536	31.7166	0.08056		16:00:00	74.9389	0.24461	73.081	0.55491		16:00:00	28.4129	0.03606	28.4797	0.02105		16:00:00	30.437	0.07897	30.6957	0.07268
17:00:00	31.8925	0.09267	31.9685	0.07443		17:00:00	75.176	0.17457	76.448	0.20058		17:00:00	29.0016	0.10539	29.3367	0.05073		17:00:00	31.0884	0.16665	31.742	0.08415
18:00:00						18:00:00						18:00:00						18:00:00
